# Supplementary material for: Life Cycle Transitions in the Freshwater Jellyfish Craspedacusta sowerbii
Source: Biology (Basel). 2024 Dec 20;13(12):1069. doi: 10.3390/biology13121069 (PMC11673735; doi:10.3390/biology13121069)
Supplement: Supplementary file 1 [file biology-13-01069-s001.zip]

Archive with 1 entries (1 files):
- biology-3129790-supplementary.pdf
